# Supplementary material for: Molecular Mechanism of STIL Coiled-Coil Domain Oligomerization
Source: Int J Mol Sci. 2023 Sep 27;24(19):14616. doi: 10.3390/ijms241914616 (PMC10572602; doi:10.3390/ijms241914616)
Supplement: Supplementary file 1 [file ijms-24-14616-s001.zip]

Archive with 1 entries (1 files):
- ijms-2593990-supplementary.pdf
